# Supplementary material for: Cryo-Induced Cellulose-Based Nanogel from Elaeis guineensis for Antibiotic Delivery Platform
Source: Int J Mol Sci. 2023 Jan 8;24(2):1230. doi: 10.3390/ijms24021230 (PMC9866051; doi:10.3390/ijms24021230)
Supplement: Supplementary file 1 [file ijms-24-01230-s001.zip]

Archive with 1 entries (1 files):
- ijms-2115767-supplementary.pdf
